# Supplementary material for: 2D Prediction of the Nutritional Composition of Dishes from Food Images: Deep Learning Algorithm Selection and Data Curation Beyond the Nutrition5k Project
Source: Nutrients. 2025 Jun 30;17(13):2196. doi: 10.3390/nu17132196 (PMC12252204; doi:10.3390/nu17132196)
Supplement: Supplementary file 1 [file nutrients-17-02196-s001.zip]

Archive with 1 entries (1 files):
- nutrients-3658964-supplementary.pdf
